# Supplementary material for: ACCT is a fast and accessible automatic cell counting tool using machine learning for 2D image segmentation
Source: Sci Rep. 2023 May 22;13:8213. doi: 10.1038/s41598-023-34943-w (PMC10202925; doi:10.1038/s41598-023-34943-w)
Supplement: Supplementary file 5 — Supplementary Table 1. [file 41598_2023_34943_MOESM5_ESM.csv]

Supplementary_Table_T1. Classifier Performance in the Validation Stage of the Iba-1 Dataset
classifier	precision	recall	F1	accuracy	MAE	MPE
classifier4	0.94856661	0.815217391	0.87685113	0.780707842	19.4	0.014057971
classifier2	0.944915254	0.807971014	0.87109375	0.771626298	20	0.014492754
classifier10	0.971243043	0.758695652	0.851912124	0.742026931	30.2	0.021884058
classifier5	0.968605725	0.760144928	0.85180674	0.741867044	29.7	0.021521739
classifier9	0.971857411	0.750724638	0.847097302	0.734751773	31.4	0.022753623
classifier8	0.970037453	0.750724638	0.846405229	0.733711048	31.2	0.022608696
classifier21	0.976099426	0.739855072	0.841714757	0.726690391	33.4	0.024202899
classifier11	0.972407231	0.74057971	0.840806253	0.725337119	32.9	0.02384058
classifier7	0.972354623	0.739130435	0.839851791	0.723917672	33.1	0.023985507
classifier6	0.973051011	0.732608696	0.835882596	0.718039773	34.1	0.024710145
classifier12	0.97024952	0.732608696	0.834847234	0.716513111	33.8	0.024492754
classifier23	0.979431929	0.724637681	0.832986256	0.713775874	35.9	0.026014493
classifier22	0.978431373	0.723188406	0.831666667	0.711840228	36	0.026086957
classifier20	0.975609756	0.724637681	0.831600832	0.711743772	35.5	0.025724638
classifier19	0.97745098	0.722463768	0.830833333	0.7106201	36	0.026086957
classifier14	0.978239367	0.716666667	0.827268925	0.705420827	36.9	0.02673913
classifier24	0.978174603	0.714492754	0.825795645	0.703281027	37.2	0.026956522
classifier18	0.981	0.710869565	0.824369748	0.701215154	38	0.027536232
classifier13	0.972222222	0.710144928	0.820770519	0.696022727	37.2	0.026956522
classifier25	0.977732794	0.7	0.815878378	0.689015692	39.2	0.028405797
classifier15	0.977412731	0.689855072	0.808836024	0.679029957	40.6	0.02942029
classifier16	0.975409836	0.689855072	0.808149406	0.678062678	40.4	0.029275362
classifier17	0.977249224	0.684782609	0.80528334	0.67403709	41.3	0.029927536
classifier1	0.973190349	0.526086957	0.682972719	0.518571429	63.4	0.045942029
classifier3	0.968571429	0.245652174	0.391907514	0.243709561	103	0.074637681
Classifiers are trained iteratively in TWS using small additions in training data. Reported statistics are calculated from the total of all cells in each image in the dataset except for MAE and MPE(n = 10 images). Statistics include the following categories. Precision which is the number of true positive automaticly counted cells divided by the total number of automaticly counted cells. Recall wh…
