# Supplementary material for: ACCT is a fast and accessible automatic cell counting tool using machine learning for 2D image segmentation
Source: Sci Rep. 2023 May 22;13:8213. doi: 10.1038/s41598-023-34943-w (PMC10202925; doi:10.1038/s41598-023-34943-w)
Supplement: Supplementary file 6 — Supplementary Table 2. [file 41598_2023_34943_MOESM6_ESM.csv]

Supplementary_Table_T2. Morphological Output from a Single Image in Fluocell Dataset.
Label	Area	Min	Max	X	Y	XM	YM	Perim.	BX	BY	Width	Height	Major	Minor	Angle	Circ.	Feret	IntDen	Median	Skew	Kurt	RawIntDen	FeretX	FeretY	FeretAngle	MinFeret	AR	Round	Solidity
37_y.tif:0001-0409	814	0.09412562	0.30957717	1194.793612	409.2665848	1193.983148	409.446544	156.0660172	1175	395	42	29	41.20354176	25.15358984	167.2043419	0.41996933	45.69463864	121.0887339	0.12679787	1.13721454	0.27939482	121.0887339	1175	400	156.8014095	27.98318823	1.63807799	0.61047155	0.84047496
37_y.tif:0002-0429	423	0.09722976	0.28007239	1209.310875	430.8096927	1208.298075	431.0495893	96.91168825	1195	419	28	21	26.17464523	20.57641365	174.8446767	0.56597587	30.46309242	69.05498506	0.13622913	0.53054257	-1.30428368	69.05498506	1195	425	156.8014095	21	1.27207033	0.78612006	0.8597561
37_y.tif:0003-0458	931	0.09279548	0.24953216	1221.167025	456.877014	1220.868424	456.5183923	198.6934342	1195	441	51	35	50.29426536	23.56900946	148.5816385	0.29634153	55.94640292	117.981406	0.11894289	1.93189783	4.05892469	117.981406	1195	445	155.7255589	28.3972259	2.13391511	0.4686222	0.79743041
37_y.tif:0004-0481	315	0.09733445	0.19016203	924.4111111	479.7571429	924.3771461	479.7212033	91.29646456	912	470	24	22	22.16384542	18.09570717	166.5347194	0.47491129	24.33105012	40.97674964	0.12436187	0.54401712	-0.88479534	40.97674964	912	481	170.5376778	20.46180752	1.22481234	0.81645161	0.80254777
37_y.tif:0005-0524	267	0.09395333	0.1559438	849.0805243	522.2752809	849.0322491	522.3670649	80.32590181	840	512	18	25	20.58695261	16.51312678	80.4425418	0.52000786	25.3179778	32.38788476	0.11994771	0.11141303	-1.06654568	32.38788476	845	512	99.09027692	17.1119841	1.24670227	0.80211613	0.80421687
37_y.tif:0006-0550	520	0.10002537	0.29331535	832.9826923	548.3807692	832.7922977	547.9538155	125.6812409	823	529	24	42	41.08041482	16.11679352	71.14468807	0.41368739	43.17406629	79.5389234	0.1362744	0.97627595	0.02242699	79.5389234	831	571	76.60750225	19.43473974	2.54891984	0.39232305	0.79207921
37_y.tif:0007-0583	787	0.09075528	0.29263064	1383.155654	586.702033	1382.555829	587.6920687	187.8650071	1362	564	38	38	36.11009918	27.74956437	55.00330709	0.28021592	42.72001873	116.6903833	0.12111157	1.17833619	0.02537914	116.6903833	1368	602	57.42594287	30.79567701	1.30128526	0.76847101	0.80429228
37_y.tif:0008-0629	253	0.09234559	0.27527469	1186.385375	629.6146245	1185.989543	629.4509975	74.42640687	1174	622	28	14	25.47129922	12.64676772	174.9386368	0.57395293	28.16025568	37.61606623	0.13198432	0.93393346	-0.31255491	37.61606623	1174	633	6.11550357	13.94250489	2.01405606	0.49651051	0.85762712
37_y.tif:0009-0676	858	0.09569302	0.28648868	1508.628205	678.1363636	1508.543666	678.9255098	184.7939392	1492	656	34	40	41.61568194	26.2506699	115.8875732	0.31573426	45.27692569	119.4574098	0.12042344	1.50582832	1.27821896	119.4574098	1500	657	120.5297059	31.76083369	1.58531885	0.63078793	0.81870229
37_y.tif:0010-0667	269	0.09594817	0.34360278	1306.767658	667.4591078	1306.763486	667.4151623	67.59797975	1297	657	18	21	21.23424913	16.1296703	53.72754516	0.73976659	23.34523506	41.34144873	0.13856477	1.38543447	1.75845807	41.34144873	1298	675	43.26429541	17.67766953	1.31647137	0.75960634	0.90268456
This is an example of the per cell morphological measurements recorded by ACCT on a single image in the Fluocell dataset. The morphological results are calculated for the following variables and measures. Label which is the identification number of a cell counted by ACCT in the listed image file; formatted as the file name, identification number of the cell. Area which is the average area of the …
